# Supplementary material for: Intraspecific Genetic Variation of Anisakis typica in Indian Mackerel Caught from the Gulf of Thailand, Samut Songkhram Province
Source: ScientificWorldJournal. 2022 Jun 21;2022:2122619. doi: 10.1155/2022/2122619 (PMC9239807; doi:10.1155/2022/2122619)
Supplement: Supplementary Materials — Supplementary Table 1: list of sequences used in phylogenetic analysis. Supplementary Table 2: nucleotide variation at 66 polymorphic sites in COII gene of A. typica in this study. [file 2122619.f1.zip]

Archive with 2 entries (2 files):
- 2122619.f1/Supplementary Table 1 (FL).docx
- 2122619.f1/Supplementary Table 2 (FL).docx
